# Supplementary material for: Diversity, Taxonomic Novelty, and Encoded Functions of Salar de Ascotán Microbiota, as Revealed by Metagenome-Assembled Genomes
Source: Microorganisms. 2023 Nov 20;11(11):2819. doi: 10.3390/microorganisms11112819 (PMC10673233; doi:10.3390/microorganisms11112819)
Supplement: Supplementary file 1 [file microorganisms-11-02819-s001.zip]

Archive with 3 entries (3 files):
- Supplementary Material.pdf
- Table S1.xlsx
- Table S3.xlsx
